# Supplementary material for: How Did CNBSS Influence Guidelines for So Long and What Can That Teach Us?
Source: Curr Oncol. 2022 May 30;29(6):3922–32. doi: 10.3390/curroncol29060313 (PMC9221595; doi:10.3390/curroncol29060313)
Supplement: Supplementary file 1 [file curroncol-29-00313-s001.zip]

Archive with 1 entries (1 files):
- curroncol-1677133-supplementary.pdf
